# Supplementary material for: Osmotically evoked PLCδ1-dependent translocation of ΔN-TRPV1 channels in rat supraoptic neurons
Source: iScience. 2023 Feb 20;26(3):106258. doi: 10.1016/j.isci.2023.106258 (PMC10011827; doi:10.1016/j.isci.2023.106258)
Supplement: Table S1. Summary of figure data, related to Figures 1–7 [file mmc1.xlsx]

## Sheet: Figure 1B,C
				B													C
				CSA													Plasma Membrane TRPV1 Immunofluorescence
	Isotonic	10 min Hypertonic	Hypertonic	Isotonic recovery	Hypertonic + U73122	Isotonic + U73122	Hypertonic + Bisindolylmaleimide I	Isotonic + Bisindolylmaleimide I						Isotonic	10 min Hypertonic	Hypertonic	Isotonic recovery	Hypertonic + U73122	Isotonic + U73122	Hypertonic + Bisindolylmaleimide I	Isotonic + Bisindolylmaleimide I
	314.821	299.005	335.738	323.625	329.159	319.005	322.009	326						15.0382	25.8661	21.6311	15.9674	22.704	21.4924	21.4986	18.4414
	328.499	300.054	347.505	339.159	312.333	320.421	314.759	320.5						24.9026	24.6478	32.8052	25.3793	21.381	23.081	21.872	20.0607
	310.861	306.77	345.968	322.333	327.012	327.758	320.342	315.489						23.6365	21.608	33.1661	24.7255	21.036	21.7593	20.0078	22.0445
	341.8	303.007	376.88	357.012	314.389	317.477	325.024	322.694						24.9602	20.0894	32.9206	25.6404	19.075	20.5881	21.439	21.4897
	306.289	308.734	347.695	324.389	310.311		322.854	323						19.1686	21.0328	25.8536	20.2978	20.634		22.833	20.2775
	332.556	310.001	372.37	352.311	320.984		319.005	318.5						17.9997	21.3392	24.4719	18.5702	20.113		21.092	24.3018
	330.926		361.078	339.643	311.889		321.039							19.2996		27.165	22.9999	21.5489		22.9565
	306.257		344.298	320.386	300.482		317.176							23.187		32.44	25.341	19.4229		20.3689
	322.796		373.532	348.303	304.135		325.653							21.9996		30.0615	24.0567	21.0043		18.851
	314.64		364.251	337.92	318.625		316.198							24.4668		33.0235	25.4586	21.8224		19.0478
	325.391		358.001	341.045	318.625		323.571							19.3451		28.2083	21	22.5113		21.4488
	314.821		335.738	333.488	326.431		319.085							20.008		29.201	23.223	21.8106		17.7491
	328.499		347.505	328.085	318.511									23.294		30.387	19.9448	21.7234
	310.861		345.968	336.975	322.88									24.285		31.067	24.0015	20.0125
	331.8		346.88											19.572		29.234
	316.289		337.695											17.577		26.297
	302.556		352.37											21.045		31.068
	326.191		350.12											22.3784		32.4113
	320.884		358.092											20.3004		28.984
	307.991		336.081											21.7431		29.8946
	312.401		340.508											22.547		31.9019
	323.337		335.603											23.389		29.775
	315.48		330.901											22.844		27.4226
	322.973		329.039											20.0885		26.4721
	326.021		335.506											21.9423		28.0835
	320.904		325.925											21.3739		27.449
	318.085		327.448											22.5029		28.2072
	323.953		330.34											23.9274		29.3487
	321.246		331.46											22.026		29.487
	322.681		350.754											23.9023		30.2788
	329.449		344.059											22.0014		30.1299
	316.394		348.445											20.6682		28.0105
	324.743		351.458											21.9377		29.4882
	322.406		355.018											22.2994		31.0012
	320.506		347.098											17.5882		28.8741
	330.051		335.15											19.2		29.0104
	309.882		369.611											15.6881		32.2255
	313.987		350.111											25.8814		26.0812
	312.957		334.974											22.0193		30.006
	322.578		346.621											16.842		31.6872
	317.082		355.771											19.9959		32.0819
	326.018		360.085											21.9471		26.9991
	319.102		348.007											23.0814		29.9852
	320.006		366.189											20.0838		33.5177
	322.577		341.578											20.1858		34.4413
	320.586		354.955											18.0858		30.0486
	316.611		348.082											23.0045		29.6773
	319.844		353.526											21.7752		31.1159
	324		344.445											22.8853		28.8859
	322.984		339.593											21.8868		32.2244

## Sheet: Figure 2B,C
				B												C
				CSA												Plasma Membrane TRPV1 Immunofluorescence
	Isotonic	Hypertonic	Isotonic recovery + Dynasore	Isotonic + Dynasore	Hypertonic + Exo-1	Isotonic + Exo-1	Hypertonic + TAT-NSF700	Isotonic + TAT-NSF700					Isotonic	Hypertonic	Isotonic recovery + Dynasore	Isotonic + Dynasore	Hypertonic + Exo-1	Isotonic + Exo-1	Hypertonic + TAT-NSF700	Isotonic + TAT-NSF700
	318.547	346.93	360.672	325.011	315.704	315.778	320.725	318.004					21.394	29.8003	30.411	21.752	21.942	18.0856	21.942	21.8101
	320.01	349.134	351.914	316.718	317.104	318.918	314.59	317.008					20.9631	29.055	29.983	22.0783	21.884	20.0139	21.884	19.0949
	323.185	348.832	350.499	323.447	318.588	322.527	315.722	320.189					22.0172	31.0274	30.902	23.4681	22.9712	21.0407	22.9712	20.3395
	328.482	349.058	353.73	320.482	317.141	320.639	318.082	323.13					21.886	31.148	31.0007	24.0874	19.0058	22.3391	20.0058	21.0195
	333.592	357.104	361.04		316.093		312.005						23.1447	33.662	34.0073		20.7336		20.7336
	329.79	350.099	347.572		314.351		317.673						23.805	33.257	34.014		22.7351		22.7351
	314.23	343.6	349.901		316.342		320.987						22.3991	30.1151	32.1084		22.0101		22.0101
	318.333	339.394	344.781		311.099		318.007						21.055	28.6253	30.0605		18.9846		22.5846
	319.209	328.346	360.851		317.759		326.065						24.8374	30.3047	28.1948		23.0183		23.0481
	320.347	326.886	346.153		316.108		321.557						22.2457	29.9634	30.0824		19.999		22.0139
	325.236	334.276	355.688		318.085		321.119						23.8634	29.9081	28.6562		21.0885		22.1293
	322.398	331.654	358.559		313.996		318.544						23.0024	28.6369	31.0086		20.7756		23.543
	327.223	344.145											22.3562	30.5472
	324.246	339.351											22.0899	31.6594
	321.036	336.135											24.7467	30.7864
	317.993	338.235											23.5483	29.0458
	324.097	340.614											23.1628	30.6025
	319.972	333.081											22.2423	29.6261
	323.105	336.243											23.9025	29.0995
	320.727	330.825											22.0196	31.3846
	316.926	331.06											21.8482	30.2879
	320.977	335.712											22.9943	30.614
	321.973	331.772											21.0023	29.9867
	325.869	340.983											23.0406	31.6541
	330.613	355.011											22.7293	32.0084
	327.799	360.723											21.3638	31.644
	320.775	346.085											20.4475	30.0007
	317.086	347.883											23.0185	32.2289
	321.405	340.726											22.0882	29.1006
	318.757	457.726											20.0097	28.89
	320.099	337.138											20.5859	31.0827
	317.589	330.927											21.1107	33.3312
	322.986	337.298											20.0909	32.0289
	315.783	348.112											22.7573	31.0827
	314.083	351.229											20.0285	30.0919
	320.082	355.773											23.1166	29.9865
	322.076	339.815											21.1189	31.1176
	318.082	344.119											20.0828	30.0158
	319.776	347.778											24.002	32.2296
	320.083	340.019											22.8844	30.0006

## Sheet: Figure 3C
				Conductance
	Isotonic	10 min Hypertonic	Hypertonic	Isotonic recovery	Hypertonic + U73122	Hypertonic + Exo-1
	0.71	1.27	1.48	0.36	0.59	2.68
	0.44	1.03	0.75	0.57	0.45	1.84
	0.3	0.69	1.24	0.89	0.27	1.69
	0.57	0.81	2.29	0.34	0.35	0.45
	0.95	0.85	1.61	1.25	0.74	0.49
	0.31	1.84	1.95	0.39	0.93	0.38
	0.78	0.42	1.38	1.13	1.77	1.18
	0.66	1.02	0.86	0.66	0.34	0.81
	0.38	1.09	1.24	0.49	0.41	0.54
	0.57	1.14	2.1	0.78	0.16	0.95
	0.37	0.46	1.32	0.49	0.28	0.67
	0.62	1.8	0.84	0.59	0.15	2.67
	0.78	1.21	1.89	0.11	0.21	0.45
	0.54	1.09	0.72	0.73	0.26	1.13
	1.41	0.56	1.27	0.42	0.33	0.47
	0.88	1.17	0.95	0.38	0.42	0.36
	0.58	1.09	1.72	0.55	0.34	1.16
	0.63	1.74	1.63	0.9	0.68	1.28
	0.29	0.57	1.71	1.05	0.47	0.6
	0.59	1.12	0.92	0.34	0.99	1.37
	0.55	0.8	1.32	0.48	1.04	1.05
	0.74		1.85	1.07	0.7	1.1
	0.83		1.54	0.56		0.97
	1.35		1.21	0.59
	1.21		1.55	0.75
	0.73		2.1	0.55
	0.56			1.04
	0.47			0.6
	0.23			0.15
	0.35

## Sheet: Figure 4B
		CSA								Plasma Membrane TRPV1 Immunofluorescence
	Isotonic	Hypertonic	Isotonic recovery	Hypertonic + Exo-1				Isotonic	Hypertonic	Isotonic recovery	Hypertonic + Exo-1
	237.087	274.335	244.74	229.541				22.0129	28.793	23.4405	22.0032
	240.982	270.348	250.641	233.066				24.8323	29.4002	25.6297	21.9924
	244.195	271.388	249.139	238.174				22.1596	30.589	24.0054	22.8822
	236.112	278.536	245.825	237.663				20.3497	29.4576	22.902	22.0107
	239.67	272.573	248.669	236.451				21.0934	28.135	24.0362	23.454
	238.668	261.348	246.204	240.833				23.9561	28.9763	23.0224	22.0054
	240.255	254.309	242.408	230.125				21.3475	29.035	24.6933	22.0004
	237.346	251.459	244.058	236.135				22.0571	29.573	23.1552	22.9442
	230.35	259.093						21.973	28.0014
	233.982	260.673						21.0064	32.0812
	236.01	263.971						23.3238	31.7574
	238.722	271.022						22.4003	31.0055
	234.765	266.912						23.0015	33.1974
	241.975	277.113						21.7574	31.6583
	235.194	269.455						22.4402	30.5581
	238.082	268.024						23.0641	34.1438

## Sheet: Figure 4C
		CSA							Plasma Membrane TRPV1 Immunofluorescence
	Isotonic	Hypertonic	Isotonic recovery					Isotonic	Hypertonic	Isotonic recovery
	233.083	235.714	234.757					20.625	21.7651	20.9911
	236.734	234.811	234.662					21.7476	21.0068	21.3771
	230.864	232.553	231.004					21.0788	21.1483	20.986
	234.792	233.981	232.087					22.0358	21.9918	21.0363
	231.086	233.761	230.972					21.6845	21.7042	20.9463
	233.633	230.974	231.699					20.7522	21.0083	21.1581
	230.512	231.021	231.057					21.6379	21.0056	21.9852
	234.066	232.067	233.755					21.0044	20.8442	20.7408

## Sheet: Figure 5B
				CSA											Plasma Membrane TRPV1 Immunofluorescence
	Isotonic	Hypertonic	Water Deprived	Water Deprived + Isotonic recovery	Water Deprived + TTX	Water Deprived + Nifedipine	Water Deprived + U73122					Isotonic	Hypertonic	Water Deprived	Water Deprived + Isotonic recovery	Water Deprived + TTX	Water Deprived + Nifedipine	Water Deprived + U73122
	314.821	335.738	452.685	345.663	339.305	350.004	348.035					15.0382	21.6311	36.83	28.7541	26.114	26.4613	24.6612
	328.499	347.505	440.355	337.326	340.98	351.331	345.651					24.9026	32.8052	34.2938	28.0341	25.8853	25.6596	27.2973
	310.861	345.968	447.799	350.004	346.322	340.699	340.998					23.6365	33.1661	35.0946	32.0684	27.4495	27.4034	25.3009
	341.8	376.88	440.393	341.832	348.741	353.669	352.711					24.9602	32.9206	38.5212	27.0094	25.9934	25.3309	25.0118
	306.289	347.695	435.051	349.684	342.994	338.211	348.1					19.1686	25.8536	34.0059	31.8461	26.7319	26.7447	26.5521
	332.556	372.37	457.649	347.297	340.065	344.068	355.065					17.9997	24.4719	39.0733	30.9838	24.3324	28.4462	26.0043
	330.926	361.078	445.693	340.937								19.2996	27.165	38.0046	27.9735
	306.257	344.298	444.065	344.068								23.187	32.44	37.3376	26.9946
	322.796	373.532	453.09	336.065								21.9996	30.0615	39.0399	30.0217
	314.64	364.251	433.49	345.845								24.4668	33.0235	36.9355	28.4542
	325.391	358.001	455.068	342.212								19.3451	28.2083	35.0885	31.0681
	314.821	335.738	450.89	346.064								20.008	29.201	37.0207	30.1165
	328.499	347.505	448.069	351.652								23.294	30.387	35.7741	29.0335
	310.861	345.968										24.285	31.067
	331.8	346.88										19.572	29.234
	316.289	337.695										17.577	26.297
	302.556	352.37										21.045	31.068
	326.191	350.12										22.3784	32.4113
	320.884	358.092										20.3004	28.984
	307.991	336.081										21.7431	29.8946
	312.401	340.508										22.547	31.9019
	323.337	335.603										23.389	29.775
	315.48	330.901										22.844	27.4226
	322.973	329.039										20.0885	26.4721
	326.021	335.506										21.9423	28.0835
	320.904	325.925										21.3739	27.449
	318.085	327.448										22.5029	28.2072
	323.953	330.34										23.9274	29.3487
	321.246	331.46										22.026	29.487
	322.681	350.754										23.9023	30.2788
	329.449	344.059										22.0014	30.1299
	316.394	348.445										20.6682	28.0105
	324.743	351.458										21.9377	29.4882
	322.406	355.018										22.2994	31.0012
	320.506	347.098										17.5882	28.8741
	330.051	335.15										19.2	29.0104
	309.882	369.611										15.6881	32.2255
	313.987	350.111										25.8814	26.0812
	312.957	334.974										22.0193	30.006
	322.578	346.621										16.842	31.6872
	317.082	355.771										19.9959	32.0819
	326.018	360.085										21.9471	26.9991
	319.102	348.007										23.0814	29.9852
	320.006	366.189										20.0838	33.5177
	322.577	341.578										20.1858	34.4413
	320.586	354.955										18.0858	30.0486
	316.611	348.082										23.0045	29.6773
	319.844	353.526										21.7752	31.1159
	324	344.445										22.8853	28.8859
	322.984	339.593										21.8868	32.2244

## Sheet: Figure 5C
					Plasma Membrane TRPV1 Density												Intracellular TRPV1 Immunofluorescence
	Isotonic	Hypertonic	Isotonic Recovery	Water Deprived	Water Deprived + Isotonic Recovery	Water Deprived + TTX	Water Deprived + TTX	Water Deprived + U73122					Isotonic	Hypertonic	Isotonic Recovery	Water Deprived	Water Deprived + Isotonic Recovery	Water Deprived + TTX	Water Deprived + TTX	Water Deprived + U73122
	0.9377	1.16915	0.94252	1.39043	1.34111	1.20075	1.17968	1.17974					3.51506	3.74857	10.9724	4.1895	10.4724	12.4406	12.0065	11.9761
	1.08296	1.24614	1.04352	1.42787	1.22054	1.26394	1.24684	1.2631					4.01156	4.6205	9.48399	4.00615	12.7751	10.7741	11.3365	10.8863
	1.08622	1.31519	1.09386	1.45359	1.1535	1.18321	1.20687	1.16654					4.64341	4.00256	9.00438	5.74119	11.0802	9.99813	9.88624	11.9636
	1.04323	1.30797	1.0532	1.43291	1.20093	1.21637	1.21987	1.23004					6.00364	5.79102	8.74915	2.8683	10.4674	10.5548	12.5074	10.0064
	0.89405	1.21159	0.98632	1.47755	1.19774	1.28087	1.20677	1.17354					5.0545	3.60825	10.4413	3.47701	10.4479	11.8664	10.1135	12.3119
	0.88761	1.16168	1.02687	1.43713	1.12884	1.25549	1.2631	1.22825					4.6692	4.3473	11.6887	4.2753	11.0175	12.0047	10.8471	9.97461
	0.83314	1.2195	0.98632	1.36128	1.2014								3.99971	3.93349	11.0036	6.62625	12.6683
	1.08158	1.34601	1.10683	1.41056	1.1817								5.56464	5.22092	9.85276	5.651	10.0441
	0.97362	1.33735	1.12355	1.38609	1.15531								5.6684	5.3345	9.25159	4.8061	9.84161
	1.11087	1.3136	1.11054	1.45561	1.22027								6.25644	4.325	12.0597	6.32118	11.2423
	0.84931	1.25404	1.08355	1.35187	1.247								4.44366	4.20967	12.0113	6.01035	10.8442
	0.90791	1.35808	1.11354	1.44461	1.24088								4.0218	5.10034	11.5006	4.0355	12.1443
	1.01301	1.30275	1.15386	1.37347	1.18617								3.69774	4.12592	10.8992	3.30621	11.0365
	1.11603	1.18496	1.16088										4.21654	5.11073	12.8818
	0.84268	1.31616											5.0013	3.62085
	0.79389	1.22662											4.99762	3.8824
	0.99368	1.25955											4.88435	4.10486
	0.98007	1.27061											5.66941	5.03836
	0.90377	1.31349											4.33999	4.60292
	1.00852	1.31879											3.02335	3.81489
	1.03105	1.14608											3.41105	4.12061
	1.03338	1.32539											5.99731	5.00352
	1.03443	1.29578											4.55366	3.98234
	0.92967	1.25861											4.1135	4.08256
	0.96148	1.3709											4.73654	4.67257
	0.9515	1.20313											3.06854	5.18146
	1.01064	1.34825											6.04066	6.00122
	1.05515	1.21659											6.00377	5.36082
	0.97949	1.27087											4.66832	3.72486
	1.06558	1.33176											4.33611	4.60286
	0.97353	1.26552											4.93511	5.35158
	0.92652	1.27684											5.01187	5.44154
	0.97936	1.3685											6.92406	4.26708
	1.00194	1.21663											3.97443	3.9914
	1.12753	1.26125											4.32615	4.60624
	0.98555	1.27376											6.51087	5.03568
	0.90806	1.34549											4.36669	5.27896
	0.96577	1.29739											5.7741	6.00253
	0.96154	1.23103											4.66684	4.04587
	1.02308	1.3376											3.9961	4.71629
	1.08657	1.34029											5.8168	3.88251
	0.83925	1.3164											4.77682	5.02359
	0.97416	1.35811											6.00325	4.70832
	1.00751	1.37114											4.3265	6.11654
	0.91113	1.22195											3.8662	5.62085
	1.01457	1.35211											3.00677	6.00149
	102.629	1.33246											4.11768	3.44578
	0.988452	1.2901											3.8856	5.20939
	0.944101	1.36618											5.57882	3.37178
	1.05886	1.26278											4.88291	5.50108

## Sheet: Figure 6B
				CSA								Plasma Membrane TRPV1 Immunofluorescence
	Isotonic	Hypertonic	Water Deprived	Water Deprived + Isotonic Recoevery	Water Deprived + TTX	Water Deprived + Nifedipine			Isotonic	Hypertonic	Water Deprived	Water Deprived + Isotonic Recoevery	Water Deprived + TTX	Water Deprived + Nifedipine
	237.087	274.335	320.056	280.119	270.004	277.661			22.0129	28.793	35.0968	29.3699	28.6841	30.0685
	240.982	270.348	317.055	270.366	273.065	274.065			24.8323	29.4002	37.062	26.6684	27.955	31.891
	244.195	271.388	314.065	277.065	258.068	265.05			22.1596	30.589	33.686	28.0784	27.065	28.0562
	236.112	278.536	326.988	265.037	268.248	271.056			20.3497	29.4576	38.3999	27.7799	29.6596	27.067
	239.67	272.573	322.64	262.044	274.441	268.311			21.0934	28.135	38.0685	29.0065	30.0682	29.6295
	238.668	261.348	307.664	279.997	266.058	275.032			23.9561	28.9763	34.0681	30.5564	32.0032	28.8849
	240.255	254.309							21.3475	29.035
	237.346	251.459							22.0571	29.573
	230.35	259.093							21.973	28.0014
	233.982	260.673							21.0064	32.0812
	236.01	263.971							23.3238	31.7574
	238.722	271.022							22.4003	31.0055
	234.765	266.912							23.0015	33.1974
	241.975	277.113							21.7574	31.6583
	235.194	269.455							22.4402	30.5581
	238.082	268.024							23.0641	34.1438

## Sheet: Figure 6C
					Plasma Membrane TRPV1 Density								Intracellular TRPV1 Immunofluorescence
	Isotonic	Hypertonic	Isotonic Recovery	Water Deprived	Water Deprived + Isotonic Recovery	Water Deprived + TTX	Water Deprived + Nifedipine			Isotonic	Hypertonic	Isotonic Recovery	Water Deprived	Water Deprived + Isotonic Recovery	Water Deprived + TTX	Water Deprived + Nifedipine
	0.94843	1.15004	0.9613	1.38968	1.26069	1.30069	1.17685			3.49848	3.40145	10.0256	4.44085	12.0015	10.633	12.1386
	0.98164	1.18068	1.10068	1.41352	1.2702	1.25599	1.30087			4.0562	2.99666	9.86542	5.0685	11.6404	12.3664	10.3054
	0.9772	1.3232	1.10685	1.4685	1.30099	1.17992	1.32286			2.98485	5.67741	11.6588	3.92965	10.01	12.0463	9.99321
	0.9017	1.14968	1.0065	1.37109	1.31684	1.32309	1.24119			5.05649	6.06496	12.0326	6.11008	9.97415	11.4106	11.0333
	0.88987	1.30037	1.06985	1.44069	1.28051	1.26688	1.16685			6.00655	4.06355	12.4301	6.22475	11.649	10.478	10.419
	0.96289	1.28665	0.98657	1.40089	1.24662	1.29009	1.28809			4.05619	4.98841	10.9874	5.7118	10.4169	10.3107	10.6785
	0.98605	1.19306	1.08168							5.11035	3.66588	11.2388
	1.00056	1.2409	1.1065							3.06498	5.32299	11.865
	0.99842	1.29305								4.65899	6.1136
	1.06107	1.26309								6.13235	4.33699
	1.02057	1.27656								5.6632	3.32215
	0.97412	1.3382								4.88475	3.84169
	1.0633	1.25435								3.8845	3.99755
	1.05169	1.29327								6.03655	4.10226
	0.98118	1.28565								6.10004	4.98665
	1.01321	1.18198								5.71188	6.00388

## Sheet: Figure 7A,B,C
		A						B						C
		Conductance						Capacitance						Normalized Conductance
	Isotonic	Hypertonic	Water Deprived				Isotonic	Hypertonic	Water Deprived				Isotonic	Hypertonic	Water Deprived
	0.71	1.36	1.52				16.1	18.2	19.75				44.0994	74.7253	76.962
	0.44	1.32	2.14				15.4	17.3	20.9				28.5714	76.3006	102.392
	0.3	1.24	1.52				16.7	15	18.1				17.9641	82.6667	83.9779
	0.57	1.89	1.44				15.8	16.9	18.9				36.0759	111.834	76.1905
	0.95	0.72	2.09				17.6	17.1	21.8				53.9773	42.1053	95.8716
	0.31	1.27	1.48				14.5	18.6	22.3				21.3793	68.2796	66.3677
	0.78	0.95	1.04				16.3	16.7	19.7				47.8528	56.8862	52.7919
	0.66	1.72	1.15				15.4	16	20.5				42.8571	107.5	56.0976
	0.38	1.21	1.92				17.8	16.8	17.5				21.3483	72.0238	109.714
	0.57	1.63	1.21				15.9	19.7	19.9				35.8491	82.7411	60.804
	0.37	1.71	1.83				16.9	16.5	21.7				21.8935	103.636	84.3318
	0.62	1.32	1.91				18.1	16.7	19.4				34.2541	79.0419	98.4536
	0.78	1.85	2.76				14.3	17.2	16.4				54.5455	107.558	168.293
	0.54	1.54					16.2	15.3					33.3333	100.654
	1.41	1.21					16.8	18.1					83.9286	66.8508
	0.88	1.55					19.3	15.8					45.5958	98.1013
	0.58	1.05					18.9	15.4					30.6878	68.1818
	0.63						17.9						35.1955
	0.29						15.4						18.8312
	0.59						14.3						41.2587
	0.55						17.8						30.8989
	0.74						16.8						44.0476
	0.83						16						51.875
	1.35						18.2						74.1758
	1.21						15.5						78.0645
	0.73						19.5						37.4359
	0.56						15.5						36.129
	0.47						18.5						25.4054
	0.23						16.4						14.0244
	0.35						16.1						21.7391

[truncated: 1 more sheets: U73343]
